# Supplementary material for: 5-Fluoro­isophthalic acid
Source: Acta Crystallogr Sect E Struct Rep Online. 2011 Feb 9;67(Pt 3):o590. doi: 10.1107/S1600536811004004 (PMC3052173; doi:10.1107/S1600536811004004)
Supplement: Supplementary file 2 [file e-67-0o590-Isup2.hkl]

# 
# h,k,l, Fc-squared, Fo-squared, sigma(Fo-squared) and status flag 
# 
data_I
_shelx_title ' 100513D in P2(1)/m' 
_shelx_refln_list_code          4 
_shelx_F_calc_maximum       41.22 
_exptl_crystal_F_000       188.00 
_reflns_d_resolution_high  0.8258 
 
loop_ 
 _symmetry_equiv_pos_as_xyz 
 'x, y, z' 
 '-x, y+1/2, -z' 
 '-x, -y, -z' 
 'x, -y-1/2, z' 
 
_cell_length_a     3.7736 
_cell_length_b    16.2922 
_cell_length_c     6.2753 
_cell_angle_alpha  90.000 
_cell_angle_beta   91.871 
_cell_angle_gamma  90.000 
 
_shelx_F_squared_multiplier     1.000 
 
loop_ 
 _refln_index_h 
 _refln_index_k 
 _refln_index_l 
 _refln_F_squared_calc 
 _refln_F_squared_meas 
 _refln_F_squared_sigma 
 _refln_observed_status 
   1   0   0      446.50      470.13      7.71 o 
   2   0   0        0.75        1.03      0.20 o 
   3   0   0       16.48       15.97      0.88 o 
   4   0   0       12.81       10.73      0.87 o 
   1   1   0     1699.45     1632.10     16.93 o 
   2   1   0       56.00       54.82      0.78 o 
   3   1   0        0.05       -0.09      0.09 o 
   4   1   0        5.95        5.32      0.72 o 
   0   2   0      374.58      353.41      4.77 o 
   1   2   0     1132.45     1065.29     12.22 o 
   2   2   0       35.25       32.88      0.52 o 
   3   2   0        0.00        0.00      0.08 o 
   4   2   0        5.30        5.33      0.49 o 
   1   3   0      155.49      144.79      1.58 o 
   2   3   0        2.36        2.34      0.14 o 
   3   3   0        0.05        0.04      0.17 o 
   4   3   0        0.00       -0.22      0.14 o 
   0   4   0       31.82       27.51      0.54 o 
   1   4   0      648.91      643.29     14.97 o 
   2   4   0       28.54       29.35      0.46 o 
   3   4   0       22.00       21.69      0.47 o 
   4   4   0        0.07       -0.20      0.15 o 
   1   5   0        4.67        3.80      0.15 o 
   2   5   0      157.26      156.77      1.79 o 
   3   5   0        0.03        0.03      0.10 o 
   4   5   0        0.15       -0.08      0.16 o 
   0   6   0      328.44      344.39      4.66 o 
   1   6   0      153.78      165.63      1.83 o 
   2   6   0      355.56      386.65      4.17 o 
   3   6   0        3.74        3.12      0.35 o 
   4   6   0        3.43        4.14      0.34 o 
   1   7   0      422.73      456.01      4.77 o 
   2   7   0       48.59       53.08      0.73 o 
   3   7   0       22.01       24.31      0.86 o 
   4   7   0        0.46        0.20      0.23 o 
   0   8   0      103.90       78.08      1.46 o 
   1   8   0        1.44        1.18      0.09 o 
   2   8   0       95.06       95.11      1.50 o 
   3   8   0        2.72        2.70      0.22 o 
   4   8   0        0.90        0.38      0.27 o 
   1   9   0        6.93        6.08      0.20 o 
   2   9   0       12.86       13.50      0.87 o 
   3   9   0        0.69        0.87      0.18 o 
   4   9   0        0.10        0.12      0.23 o 
   0  10   0        6.72        5.36      0.23 o 
   1  10   0      201.19      193.97      1.95 o 
   2  10   0       10.88       10.19      0.32 o 
   3  10   0        3.80        3.13      0.28 o 
   1  11   0        4.81        6.02      0.20 o 
   2  11   0        0.62        0.43      0.13 o 
   3  11   0        0.84        1.05      0.19 o 
   0  12   0      119.06      117.12      2.60 o 
   1  12   0        1.19        1.28      0.14 o 
   2  12   0        2.88        2.65      0.21 o 
   3  12   0        0.11       -0.10      0.28 o 
   1  13   0      101.25       99.96      1.41 o 
   2  13   0        8.43        9.41      0.36 o 
   3  13   0        0.11       -0.18      0.16 o 
   0  14   0      380.63      387.59      6.56 o 
   1  14   0       13.88       13.25      0.94 o 
   2  14   0        1.58        1.44      0.22 o 
   3  14   0        1.62        1.12      0.29 o 
   1  15   0        8.36        7.76      0.39 o 
   2  15   0        0.01       -0.05      0.14 o 
   0  16   0        9.40        9.50      0.79 o 
   1  16   0       19.95       19.90      0.75 o 
   2  16   0        0.00        0.08      0.18 o 
   1  17   0        0.68        0.64      0.18 o 
   2  17   0        0.25        0.13      0.22 o 
   0  18   0        1.29        1.52      0.43 o 
   1  18   0        0.11        0.15      0.15 o 
   1  19   0        0.19        0.19      0.18 o 
  -4   0   1       31.31       27.93      1.41 o 
  -3   0   1        9.84       11.09      0.73 o 
  -2   0   1       22.45       25.00      0.63 o 
  -1   0   1       59.09       48.38      0.70 o 
   0   0   1      322.41      336.07      5.62 o 
   2   0   1      323.97      361.16      8.99 o 
   3   0   1        6.73        6.36      0.35 o 
   4   0   1        4.34        4.26      0.59 o 
  -4   1   1        1.13        1.51      0.32 o 
  -3   1   1       68.26       71.36      1.06 o 
  -2   1   1        1.32        1.07      0.14 o 
  -1   1   1      232.16      213.86      2.36 o 
   0   1   1      603.69      567.10      8.31 o 
   1   1   1      818.45      842.35     22.49 o 
   2   1   1      802.63      844.71     14.50 o 
   3   1   1        5.43        5.56      0.42 o 
   4   1   1        0.60        0.03      0.21 o 
  -4   2   1        4.74        4.24      0.34 o 
  -3   2   1       38.43       40.43      0.70 o 
  -2   2   1       15.92       15.09      0.38 o 
  -1   2   1       97.78       83.63      0.95 o 
   0   2   1      926.21      922.85      8.81 o 
   1   2   1       39.58       45.31      1.03 o 
   2   2   1      102.57      101.31      2.00 o 
   3   2   1        0.14        0.09      0.10 o 
   4   2   1        0.14        0.05      0.21 o 
  -4   3   1        5.90        5.75      0.39 o 
  -3   3   1        1.82        1.80      0.16 o 
  -2   3   1       12.78       15.11      0.25 o 
  -1   3   1       30.42       34.09      0.51 o 
   0   3   1      765.95      726.93      7.58 o 
   1   3   1      195.73      194.87      4.06 o 
   2   3   1        5.87        8.02      0.30 o 
   3   3   1       14.45       12.56      0.42 o 
   4   3   1        0.00       -0.22      0.14 o 
  -4   4   1        0.01       -0.03      0.17 o 
  -3   4   1        1.83        1.27      0.19 o 
  -2   4   1       62.48       61.86      0.79 o 
  -1   4   1      630.89      613.05      7.22 o 
   0   4   1      393.50      413.80      4.85 o 
   1   4   1        1.08        1.59      0.08 o 
   2   4   1      125.06      132.69      2.43 o 
   3   4   1        0.04       -0.08      0.10 o 
   4   4   1        1.57        1.60      0.24 o 
  -4   5   1        0.29        0.25      0.18 o 
  -3   5   1        2.02        2.08      0.19 o 
  -2   5   1       34.15       32.18      0.48 o 
  -1   5   1      600.17      593.72      6.24 o 
   0   5   1        4.54        5.03      0.16 o 
   1   5   1       49.70       52.73      0.72 o 
   2   5   1       16.78       13.75      0.47 o 
   3   5   1        4.04        3.82      0.23 o 
   4   5   1        3.88        3.26      0.31 o 
  -4   6   1       11.73       13.08      0.55 o 
  -3   6   1       11.24       14.22      0.42 o 
  -2   6   1        8.29        7.99      0.22 o 
  -1   6   1      495.41      541.50      5.70 o 
   0   6   1      772.69      838.25      8.73 o 
   1   6   1       94.27      101.18      1.54 o 
   2   6   1       11.21       11.57      0.52 o 
   3   6   1       79.72       84.27      1.25 o 
   4   6   1        1.93        2.34      0.36 o 
  -4   7   1        3.97        3.98      0.36 o 
  -3   7   1        2.01        1.78      0.29 o 
  -2   7   1       44.89       53.43      0.73 o 
  -1   7   1      221.01      238.77      2.89 o 
   0   7   1      846.76      924.14     28.70 o 
   1   7   1        0.04        0.26      0.10 o 
   2   7   1       28.52       30.76      0.66 o 
   3   7   1        1.56        1.68      0.23 o 
   4   7   1       12.80       13.67      0.67 o 
  -4   8   1        5.67        4.45      0.48 o 
  -3   8   1        3.43        3.08      0.24 o 
  -2   8   1        0.11        0.13      0.07 o 
  -1   8   1       71.15       77.51      1.06 o 
   0   8   1      107.73      110.23      1.64 o 
   1   8   1       22.89       19.00      0.38 o 
   2   8   1        1.07        0.71      0.11 o 
   3   8   1       29.39       29.44      0.72 o 
   4   8   1        0.47        0.53      0.60 o 
  -4   9   1        1.88        1.86      0.35 o 
  -3   9   1        0.80        0.71      0.16 o 
  -2   9   1       15.68       16.71      0.38 o 
  -1   9   1       81.60       88.03      1.20 o 
   0   9   1        1.02        0.97      0.15 o 
   1   9   1       27.61       29.05      0.69 o 
   2   9   1        5.74        5.82      0.41 o 
   3   9   1        0.57        0.30      0.27 o 
   4   9   1        0.44        0.57      0.29 o 
  -3  10   1        0.52        0.40      0.16 o 
  -2  10   1       12.68       12.12      0.35 o 
  -1  10   1       93.81       95.45      1.28 o 
   0  10   1      184.49      175.49      1.96 o 
   1  10   1       13.40       12.88      0.31 o 
   2  10   1       45.64       46.27      0.92 o 
   3  10   1        0.76        0.82      0.46 o 
  -3  11   1        0.01        0.10      0.15 o 
  -2  11   1        9.34        9.34      0.39 o 
  -1  11   1        0.64        0.44      0.15 o 
   0  11   1       41.56       43.05      0.69 o 
   1  11   1       13.11       13.00      0.33 o 
   2  11   1        4.94        4.54      0.26 o 
   3  11   1        1.42        1.16      0.29 o 
  -3  12   1        5.56        4.81      0.36 o 
  -2  12   1        0.21        0.11      0.12 o 
  -1  12   1       13.39       13.43      0.31 o 
   0  12   1        0.07        0.21      0.10 o 
   1  12   1       65.74       68.40      1.22 o 
   2  12   1        0.52        0.43      0.13 o 
   3  12   1        0.47        0.40      0.26 o 
  -3  13   1       11.32       11.92      0.52 o 
  -2  13   1        0.33        0.18      0.14 o 
  -1  13   1       13.76       14.62      0.39 o 
   0  13   1       56.47       54.04      0.86 o 
   1  13   1       15.62       16.51      0.53 o 
   2  13   1       75.73       79.11      1.24 o 
   3  13   1        3.55        4.05      0.37 o 
  -3  14   1        0.25        0.32      0.29 o 
  -2  14   1        2.93        2.27      0.25 o 
  -1  14   1        4.09        4.31      0.34 o 
   0  14   1        6.04        6.21      0.29 o 
   1  14   1      214.75      229.22      3.18 o 
   2  14   1       18.19       18.60      0.52 o 
   3  14   1        1.48        1.18      0.25 o 
  -2  15   1        0.04        0.16      0.20 o 
  -1  15   1        0.07        0.07      0.12 o 
   0  15   1        2.18        2.45      0.27 o 
   1  15   1        9.91        9.45      0.46 o 
   2  15   1        9.13        9.12      0.51 o 
  -2  16   1        0.01        0.07      0.20 o 
  -1  16   1        0.19        0.05      0.13 o 
   0  16   1       19.51       19.86      0.50 o 
   1  16   1        6.98        7.58      0.41 o 
   2  16   1        4.38        4.61      0.31 o 
  -2  17   1        0.18       -0.01      0.21 o 
  -1  17   1        0.03       -0.07      0.17 o 
   0  17   1        2.48        2.91      0.51 o 
   1  17   1        0.22        0.11      0.15 o 
   2  17   1        0.00       -0.26      0.17 o 
  -1  18   1        1.82        1.76      0.32 o 
   0  18   1        0.00       -0.06      0.17 o 
   1  18   1        0.44        0.60      0.19 o 
  -1  19   1        3.93        4.89      0.65 o 
   0  19   1        0.17        0.35      0.21 o 
   1  19   1        0.00       -0.04      0.16 o 
  -4   0   2        0.00       -0.02      0.33 o 
  -3   0   2      103.21      106.72      2.13 o 
  -2   0   2       47.33       46.87      0.81 o 
  -1   0   2       69.30       73.63      0.94 o 
   0   0   2      211.04      181.69      3.44 o 
   1   0   2      149.48      133.11      3.39 o 
   2   0   2      878.53      858.03     20.79 o 
   3   0   2      160.51      162.68      4.42 o 
   4   0   2       10.01       12.86      0.92 o 
  -4   1   2        1.85        1.82      0.35 o 
  -3   1   2        3.33        3.48      0.23 o 
  -2   1   2      459.14      501.24      5.23 o 
  -1   1   2        0.73        0.50      0.05 o 
   0   1   2       96.62       81.07      1.22 o 
   1   1   2       35.31       33.83      0.74 o 
   2   1   2      329.11      326.26      5.75 o 
   3   1   2      154.14      154.30      2.98 o 
   4   1   2        4.67        4.59      0.46 o 
  -4   2   2        0.04       -0.26      0.18 o 
  -3   2   2        0.13        0.23      0.12 o 
  -2   2   2       97.98       94.35      1.28 o 
  -1   2   2       17.15       11.75      0.30 o 
   0   2   2       31.07       23.79      0.72 o 
   1   2   2       25.64       24.49      0.85 o 
   2   2   2        4.76        6.35      0.43 o 
   3   2   2        4.61        7.77      0.49 o 
   4   2   2        4.84        4.37      0.35 o 
  -4   3   2        0.01       -0.07      0.18 o 
  -3   3   2       48.75       52.96      0.78 o 
  -2   3   2        4.17        4.54      0.21 o 
  -1   3   2      254.40      288.66      4.05 o 
   0   3   2       21.85        7.36      0.36 o 
   1   3   2      213.79      192.41      2.91 o 
   2   3   2       63.59       61.24      1.05 o 
   3   3   2        8.07        9.49      0.40 o 
   4   3   2        2.64        2.64      0.30 o 
  -4   4   2        0.59        0.57      0.22 o 
  -3   4   2        3.42        3.43      0.23 o 
  -2   4   2        0.93        0.99      0.12 o 
  -1   4   2       75.27       77.67      1.24 o 
   0   4   2     1081.79     1025.12     14.03 o 
   1   4   2        8.15        8.87      0.32 o 
   2   4   2       31.24       28.44      0.61 o 
   3   4   2        4.24        4.59      0.46 o 
   4   4   2        0.02        0.30      0.16 o 
  -4   5   2       19.41       22.04      0.73 o 
  -3   5   2        2.54        2.67      0.22 o 
  -2   5   2       24.57       27.53      0.54 o 
  -1   5   2       50.56       45.91      2.20 o 
   0   5   2      241.90      236.76      3.73 o 
   1   5   2        0.99        0.77      0.11 o 
   2   5   2        5.42        5.74      0.33 o 
   3   5   2        2.03        3.02      0.64 o 
   4   5   2        0.28        0.49      0.21 o 
  -4   6   2       20.86       26.00      0.80 o 
  -3   6   2       41.57       47.96      0.87 o 
  -2   6   2       22.28       23.92      0.50 o 
  -1   6   2       71.31       67.93      0.84 o 
   0   6   2      128.48      148.04      2.89 o 
   1   6   2      631.18      638.39     10.77 o 
   2   6   2        1.35        1.38      0.18 o 
   3   6   2        1.28        1.22      0.28 o 
   4   6   2        9.18        8.24      0.55 o 
  -4   7   2       74.65       86.15      1.68 o 
  -3   7   2       45.13       46.88      0.87 o 
  -2   7   2        0.02       -0.04      0.09 o 
  -1   7   2      133.31      156.53      1.77 o 
   0   7   2      164.85      193.82      2.38 o 
   1   7   2      191.46      206.07      3.68 o 
   2   7   2        5.95        6.34      0.39 o 
   3   7   2        0.64        0.20      0.29 o 
   4   7   2        0.10        0.38      0.27 o 
  -4   8   2        8.81       11.75      0.65 o 
  -3   8   2       20.49       20.89      0.56 o 
  -2   8   2        6.64        6.39      0.27 o 
  -1   8   2        1.27        1.07      0.11 o 
   0   8   2        1.91        2.65      0.14 o 
   1   8   2      171.75      176.88      2.62 o 
   2   8   2        0.25        0.18      0.17 o 
   3   8   2        0.18       -0.27      0.39 o 
  -3   9   2       10.96       13.11      0.45 o 
  -2   9   2        4.69        5.34      0.27 o 
  -1   9   2       20.19       22.43      0.39 o 
   0   9   2       42.81       47.31      0.74 o 
   1   9   2        1.52        2.01      0.33 o 
   2   9   2        6.50        7.36      0.43 o 
   3   9   2        0.45        0.61      0.24 o 
  -3  10   2        0.54        0.86      0.18 o 
  -2  10   2        0.37        0.44      0.12 o 
  -1  10   2       14.24       14.68      0.32 o 
   0  10   2      133.53      141.53      2.10 o 
   1  10   2       34.22       33.05      0.72 o 
   2  10   2       13.29       13.53      0.92 o 
   3  10   2        2.48        2.88      0.36 o 
  -3  11   2        2.62        2.39      0.28 o 
  -2  11   2        0.16        0.10      0.11 o 
  -1  11   2       44.21       41.00      0.62 o 
   0  11   2        0.47        0.53      0.12 o 
   1  11   2       18.78       21.27      0.46 o 
   2  11   2        8.83        9.23      0.50 o 
   3  11   2        5.19        4.62      0.43 o 
  -3  12   2        0.50        0.40      0.19 o 
  -2  12   2        8.67        8.68      0.40 o 
  -1  12   2        0.00        0.18      0.08 o 
   0  12   2        9.14        8.85      0.31 o 
   1  12   2        2.83        3.22      0.27 o 
   2  12   2       14.25       15.33      0.52 o 
   3  12   2        5.30        5.45      0.44 o 
  -3  13   2        0.50        0.18      0.18 o 
  -2  13   2       45.12       41.89      0.93 o 
  -1  13   2        2.17        1.44      0.16 o 
   0  13   2        7.61        7.09      0.30 o 
   1  13   2       19.58       20.65      0.60 o 
   2  13   2       17.96       18.18      0.60 o 
   3  13   2       22.82       26.50      1.79 o 
  -3  14   2        7.36        5.78      0.42 o 
  -2  14   2        3.11        3.71      0.31 o 
  -1  14   2        3.70        2.58      0.31 o 
   0  14   2        6.61        7.04      0.30 o 
   1  14   2        0.94        0.82      0.39 o 
   2  14   2       43.85       47.75      1.30 o 
  -2  15   2        5.18        4.24      0.43 o 
  -1  15   2        0.05       -0.03      0.17 o 
   0  15   2        0.01       -0.07      0.11 o 
   1  15   2        0.30        0.10      0.22 o 
   2  15   2       10.58       10.66      0.56 o 
  -2  16   2        1.30        1.28      0.31 o 
  -1  16   2        0.23        0.42      0.21 o 
   0  16   2        0.23       -0.03      0.13 o 
   1  16   2        5.50        5.65      0.39 o 
   2  16   2        3.00        3.20      0.28 o 
  -2  17   2        0.41        0.46      0.25 o 
  -1  17   2        1.09        0.77      0.25 o 
   0  17   2        0.53        0.64      0.36 o 
   1  17   2        1.62        1.70      0.31 o 
  -1  18   2        1.91        2.66      0.68 o 
   0  18   2        3.11        3.76      0.41 o 
   1  18   2        0.22        0.20      0.18 o 
   0  19   2        2.21        3.24      0.61 o 
  -4   0   3        0.22        0.21      0.38 o 
  -3   0   3        2.89        2.51      0.30 o 
  -2   0   3       89.37       99.13      1.80 o 
  -1   0   3      621.41      676.86     13.74 o 
   0   0   3      178.54      182.81      3.21 o 
   1   0   3       61.87       60.15      1.75 o 
   2   0   3       15.55       11.93      0.69 o 
   3   0   3       36.82       33.27      1.34 o 
   4   0   3       52.27       52.29      1.95 o 
  -4   1   3       12.25       15.61      0.81 o 
  -3   1   3        9.54        9.50      0.35 o 
  -1   1   3      708.95      800.99      9.47 o 
   0   1   3        0.04        1.13      0.27 o 
   1   1   3        3.17        3.86      0.22 o 
   2   1   3       12.27       10.25      0.47 o 
   3   1   3       55.37       50.76      1.24 o 
   4   1   3       13.07       16.22      0.76 o 
  -4   2   3        1.21        0.77      0.42 o 
  -3   2   3        6.41        6.63      0.38 o 
  -2   2   3       74.91       73.47      1.09 o 
   0   2   3       27.23       37.34      0.69 o 
   1   2   3        4.72        4.57      0.25 o 
   2   2   3        0.30        0.41      0.15 o 
   3   2   3        3.26        4.01      0.30 o 
   4   2   3       10.67       11.96      0.54 o 
  -4   3   3        5.49        5.63      0.43 o 
  -3   3   3        4.14        4.81      0.35 o 
  -2   3   3       91.39      102.82      1.44 o 
  -1   3   3       14.52       14.20      0.31 o 
   0   3   3      295.33      304.18     12.95 o 
   1   3   3        0.14        0.82      0.17 o 
   2   3   3        7.75        6.55      0.32 o 
   3   3   3        4.46        4.11      0.41 o 
   4   3   3        0.40        0.72      0.25 o 
  -4   4   3        7.82        7.75      0.49 o 
  -3   4   3        8.29        8.73      0.44 o 
  -2   4   3       47.05       48.45      0.81 o 
  -1   4   3       25.91       25.39      0.37 o 
   0   4   3       61.51       62.09      1.03 o 
   1   4   3      224.19      214.34      3.83 o 
   2   4   3        1.75        2.03      0.20 o 
   3   4   3       11.07        9.13      0.41 o 
   4   4   3        0.02       -0.16      0.27 o 
  -4   5   3        5.72        4.81      0.47 o 
  -3   5   3        7.88        8.33      0.56 o 
  -2   5   3        0.28        0.40      0.12 o 
  -1   5   3       23.53       29.45      0.45 o 
   0   5   3        5.61        7.11      0.72 o 
   1   5   3        6.65        6.18      0.71 o 
   2   5   3        8.08        8.01      0.54 o 
   3   5   3        1.85        1.32      0.22 o 
  -4   6   3        8.09        7.16      0.50 o 
  -3   6   3      134.95      140.76      2.00 o 
  -2   6   3      109.50      117.56      1.65 o 
  -1   6   3       15.07       14.02      0.29 o 
   0   6   3       14.62       12.81      0.31 o 
   1   6   3        8.41        9.89      0.38 o 
   2   6   3      145.66      139.53      2.16 o 
   3   6   3        0.06       -0.03      0.22 o 
  -3   7   3      141.18      148.58      2.11 o 
  -2   7   3      274.04      278.86      3.54 o 
  -1   7   3        5.70        4.61      0.23 o 
   0   7   3      125.39      136.90      1.78 o 
   1   7   3       32.61       37.45      0.72 o 
   2   7   3        0.54        0.63      0.24 o 
   3   7   3        8.15        6.63      0.47 o 
  -3   8   3       61.64       65.74      1.14 o 
  -2   8   3       46.75       50.68      0.89 o 
  -1   8   3        2.05        1.91      0.16 o 
   0   8   3        1.21        1.54      0.13 o 
   1   8   3        1.12        1.64      0.31 o 
   2   8   3       53.72       55.59      1.33 o 
   3   8   3        0.26        0.09      0.23 o 
  -3   9   3        1.99        2.08      0.23 o 
  -2   9   3       20.40       20.46      0.52 o 
  -1   9   3        1.26        1.26      0.15 o 
   0   9   3        4.59        6.06      0.26 o 
   1   9   3        1.67        2.68      0.31 o 
   2   9   3        1.94        2.01      0.31 o 
   3   9   3        0.06        0.21      0.25 o 
  -3  10   3        0.19        0.36      0.16 o 
  -2  10   3       10.67       11.82      0.41 o 
  -1  10   3        3.28        2.72      0.25 o 
   0  10   3        9.34        9.07      0.46 o 
   1  10   3       31.30       32.21      1.09 o 
   2  10   3        1.98        1.77      0.31 o 
   3  10   3        3.60        3.21      0.39 o 
  -3  11   3        0.06       -0.08      0.15 o 
  -2  11   3        3.41        2.63      0.23 o 
  -1  11   3        0.83        0.86      0.14 o 
   0  11   3       40.95       42.86      0.96 o 
   1  11   3        0.01       -0.07      0.19 o 
   2  11   3        1.48        1.63      0.30 o 
   3  11   3        1.79        1.92      0.35 o 
  -3  12   3        1.04        0.75      0.22 o 
  -2  12   3        0.55        0.53      0.16 o 
  -1  12   3        2.84        3.24      0.31 o 
   0  12   3        7.40        6.06      0.28 o 
   1  12   3        2.09        1.52      0.32 o 
   2  12   3        0.95        0.43      0.38 o 
   3  12   3        1.73        2.12      0.38 o 
  -2  13   3        0.59        0.59      0.24 o 
  -1  13   3       66.90       59.57      1.16 o 
   0  13   3        3.82        3.45      0.24 o 
   1  13   3        3.17        2.85      0.36 o 
   2  13   3        5.58        5.81      0.49 o 
  -2  14   3        7.95        7.22      0.57 o 
  -1  14   3       21.53       21.97      0.64 o 
   0  14   3        5.75        4.61      0.27 o 
   1  14   3        3.35        3.67      0.40 o 
   2  14   3        0.00       -0.13      0.38 o 
  -2  15   3        1.59        1.29      0.31 o 
  -1  15   3        3.85        3.48      0.39 o 
   0  15   3        0.08        0.07      0.13 o 
   1  15   3        0.00       -0.22      0.37 o 
   2  15   3        0.06       -0.12      0.25 o 
  -2  16   3        2.59        2.45      0.39 o 
  -1  16   3        0.62        0.77      0.25 o 
   0  16   3        0.72        0.73      0.19 o 
   1  16   3        0.07        0.27      0.25 o 
  -1  17   3        1.17        1.02      0.28 o 
   0  17   3        0.96        0.43      0.34 o 
   1  17   3        0.37        0.73      0.22 o 
   0  18   3        1.01        2.39      0.52 o 
  -3   0   4        0.77        1.06      0.41 o 
  -2   0   4        1.59        3.67      0.52 o 
  -1   0   4       11.91       14.00      0.59 o 
   0   0   4      577.31      591.41     10.01 o 
   1   0   4      119.27      123.91      2.37 o 
   2   0   4        7.53        7.55      0.74 o 
   3   0   4        0.33       -0.26      0.36 o 
  -3   1   4       65.97       66.23      1.32 o 
  -2   1   4        3.83        3.56      0.51 o 
  -1   1   4        6.24        5.42      0.29 o 
   0   1   4      140.61      156.73      2.03 o 
   1   1   4       20.58       26.48      0.63 o 
   2   1   4        3.83        3.77      0.28 o 
   3   1   4        3.16        2.62      0.29 o 
  -3   2   4        0.12        0.18      0.19 o 
  -2   2   4       21.55       19.80      0.46 o 
  -1   2   4      138.47      137.58      2.05 o 
   0   2   4       14.00       16.18      0.38 o 
   1   2   4       50.07       55.04      1.01 o 
   2   2   4        0.45        0.48      0.17 o 
   3   2   4        0.00       -0.15      0.18 o 
  -3   3   4        5.59        4.85      0.38 o 
  -2   3   4       71.13       66.72      1.05 o 
  -1   3   4       14.20       17.78      0.42 o 
   0   3   4       54.32       54.69      0.98 o 
   1   3   4       25.26       28.42      0.65 o 
   2   3   4        0.12        0.12      0.16 o 
   3   3   4        0.18       -0.24      0.21 o 
  -3   4   4       30.44       30.49      0.95 o 
  -2   4   4        7.07        7.85      0.33 o 
   0   4   4       42.65       44.03      1.02 o 
   1   4   4       17.89       16.88      0.82 o 
   2   4   4        8.85        9.32      0.41 o 
   3   4   4        0.77        0.48      0.28 o 
  -3   5   4        0.03       -0.08      0.18 o 
  -2   5   4       11.62       11.88      0.53 o 
  -1   5   4       34.25       35.82      0.62 o 
   0   5   4        1.90        1.92      0.29 o 
   1   5   4        0.24        0.21      0.13 o 
   2   5   4        0.38        0.69      0.19 o 
   3   5   4        3.55        3.64      0.41 o 
  -3   6   4        9.22       10.99      0.58 o 
  -2   6   4      256.34      265.73      3.42 o 
  -1   6   4       84.72       88.86      1.30 o 
   0   6   4       21.87       23.01      1.01 o 
   1   6   4        2.05        2.59      0.23 o 
   2   6   4        0.18        0.29      0.23 o 
   3   6   4       18.17       16.65      0.74 o 
  -3   7   4        0.13        0.25      0.20 o 
  -2   7   4       94.94       97.97      1.48 o 
  -1   7   4      639.84      650.15      7.80 o 
   0   7   4        1.21        1.19      0.17 o 
   1   7   4       28.02       28.96      0.90 o 
   2   7   4        8.24        7.94      0.51 o 
   3   7   4        4.04        3.78      0.57 o 
  -3   8   4        0.07        0.07      0.18 o 
  -2   8   4      119.38      124.18      1.80 o 
  -1   8   4       24.32       26.72      1.05 o 
   0   8   4        3.46        3.50      0.34 o 
   1   8   4        4.86        5.10      0.42 o 
   2   8   4        0.38        0.40      0.41 o 
   3   8   4        7.19        6.62      0.53 o 
  -3   9   4        2.29        1.70      0.29 o 
  -2   9   4       43.34       44.68      0.86 o 
  -1   9   4        2.84        2.45      0.24 o 
   0   9   4        4.57        5.92      0.67 o 
   1   9   4        1.00        1.22      0.27 o 
   2   9   4        0.00       -0.32      0.21 o 
   3   9   4        0.62        0.20      0.29 o 
  -3  10   4       11.48       10.75      0.53 o 
  -2  10   4        0.07        0.16      0.16 o 
  -1  10   4       14.63       16.26      0.46 o 
   0  10   4        7.67        6.42      0.36 o 
   1  10   4        2.27        2.28      0.33 o 
   2  10   4        1.47        0.88      0.30 o 
   3  10   4        0.04       -0.40      0.26 o 
  -3  11   4        0.05        0.03      0.16 o 
  -2  11   4        2.63        2.65      0.24 o 
  -1  11   4        0.03        0.21      0.23 o 
   0  11   4        3.38        3.49      0.29 o 
   1  11   4        4.94        6.44      0.48 o 
   2  11   4        0.15        0.23      0.25 o 
  -2  12   4        2.57        2.33      0.29 o 
  -1  12   4        2.25        2.88      0.29 o 
   0  12   4        0.01       -0.19      0.15 o 
   1  12   4       11.81       12.54      1.76 o 
   2  12   4        0.03       -0.24      0.24 o 
  -2  13   4        2.95        3.51      0.44 o 
  -1  13   4        2.21        2.01      0.26 o 
   0  13   4       29.27       27.64      0.73 o 
   1  13   4        5.17        6.45      0.52 o 
   2  13   4        2.28        1.81      0.37 o 
  -2  14   4        0.39        0.80      0.29 o 
  -1  14   4        2.68        1.97      0.27 o 
   0  14   4       22.87       23.18      0.67 o 
   1  14   4        4.74        4.23      0.46 o 
   2  14   4        1.35        0.98      0.45 o 
  -1  15   4        0.95        1.20      0.31 o 
   0  15   4        0.24        0.25      0.19 o 
   1  15   4        1.24        0.23      0.47 o 
  -1  16   4        3.54        2.95      0.40 o 
   0  16   4        0.01        0.54      0.26 o 
   1  16   4        0.26       -0.02      0.28 o 
  -3   0   5       21.61       19.40      1.21 o 
  -2   0   5       28.61       26.52      1.33 o 
  -1   0   5       13.42       10.39      0.47 o 
   0   0   5        1.12        0.85      0.22 o 
   1   0   5       93.81       92.24      2.79 o 
   2   0   5       21.45       21.70      0.81 o 
   3   0   5        4.50        4.46      0.45 o 
  -3   1   5        1.87        1.23      0.32 o 
  -2   1   5      104.46       96.07      2.18 o 
  -1   1   5        1.43        1.32      0.16 o 
   0   1   5       27.34       27.51      0.56 o 
   1   1   5        0.51        1.05      0.30 o 
   2   1   5       24.22       25.82      0.61 o 
   3   1   5        3.08        2.69      0.33 o 
  -3   2   5        0.80        1.12      0.30 o 
  -2   2   5       21.44       21.29      0.82 o 
  -1   2   5        1.14        1.17      0.19 o 
   0   2   5       19.32       18.34      0.45 o 
   1   2   5        7.17        6.92      0.32 o 
   2   2   5        5.52        5.92      0.38 o 
   3   2   5        0.56        0.54      0.25 o 
  -3   3   5       23.89       19.88      0.86 o 
  -2   3   5        7.71        6.60      0.60 o 
  -1   3   5      122.86      118.87      1.95 o 
   0   3   5        1.73        1.64      0.20 o 
   1   3   5       39.84       41.65      0.88 o 
   2   3   5        0.92        0.37      0.21 o 
   3   3   5        0.00       -0.11      0.26 o 
  -3   4   5        1.70        1.79      0.28 o 
  -2   4   5       17.64       17.63      0.75 o 
  -1   4   5        2.48        2.11      0.24 o 
   0   4   5        2.36        2.46      0.19 o 
   1   4   5        1.36        1.80      0.23 o 
   2   4   5        0.12       -0.30      0.20 o 
   3   4   5        0.30        0.48      0.31 o 
  -3   5   5        0.03        0.05      0.19 o 
  -2   5   5        6.87        5.70      0.40 o 
  -1   5   5       47.23       48.63      1.02 o 
   0   5   5       82.25       84.56      1.47 o 
   1   5   5        9.07       10.37      0.44 o 
   2   5   5        0.02       -0.02      0.29 o 
   3   5   5        0.38        0.55      0.31 o 
  -3   6   5        2.82        3.00      0.34 o 
  -2   6   5       21.06       23.24      0.58 o 
  -1   6   5      130.61      138.05      2.26 o 
   0   6   5        2.21        3.78      0.40 o 
   1   6   5       45.83       51.62      2.07 o 
   2   6   5        2.02        2.05      0.36 o 
   3   6   5        0.07        0.17      0.31 o 
  -3   7   5        3.79        4.20      0.39 o 
  -2   7   5        1.48        1.90      0.22 o 
  -1   7   5       15.02       15.23      0.55 o 
   0   7   5      463.53      477.53      6.82 o 
   1   7   5        0.21        0.86      0.28 o 
   2   7   5        4.62        4.39      0.79 o 
  -2   8   5        0.90        0.99      0.25 o 
  -1   8   5       60.33       60.74      1.21 o 
   0   8   5        0.81        0.66      0.40 o 
   1   8   5       15.14       15.30      0.70 o 
   2   8   5        1.22        0.85      0.31 o 
  -2   9   5        0.02        0.07      0.14 o 
  -1   9   5       73.55       77.09      1.37 o 
   0   9   5        2.24        1.37      0.58 o 
   1   9   5        4.82        7.08      0.52 o 
   2   9   5        0.13       -0.05      0.27 o 
  -2  10   5        6.69        6.76      0.38 o 
  -1  10   5        4.70        5.22      0.37 o 
   0  10   5        0.76        0.83      0.63 o 
   1  10   5        0.90        0.63      0.29 o 
   2  10   5        0.00        0.03      0.28 o 
  -2  11   5        0.04        0.09      0.18 o 
  -1  11   5        5.08        4.33      0.36 o 
   0  11   5        0.57        0.83      0.28 o 
   1  11   5        2.78        2.82      0.40 o 
   2  11   5        0.04        0.10      0.31 o 
  -2  12   5        7.89       10.92      0.54 o 
  -1  12   5        0.31        0.27      0.20 o 
   0  12   5        0.43        0.31      0.27 o 
   1  12   5        0.15        0.13      0.28 o 
  -1  13   5        3.69        4.74      0.38 o 
   0  13   5        2.25        1.95      0.36 o 
   1  13   5        3.67        4.10      0.48 o 
  -1  14   5        1.56        2.45      0.31 o 
   0  14   5        0.25       -0.18      0.24 o 
   1  14   5        6.72        7.58      1.15 o 
  -2   0   6       12.56       10.48      0.92 o 
  -1   0   6       62.43       54.24      2.01 o 
   0   0   6       24.35       24.11      0.80 o 
   1   0   6        0.22        0.18      0.22 o 
   2   0   6        3.81        3.04      0.52 o 
  -2   1   6        0.04        0.18      0.24 o 
  -1   1   6       32.18       27.53      0.94 o 
   0   1   6       11.12       11.15      0.40 o 
   1   1   6        4.61        4.16      0.28 o 
   2   1   6        0.98        0.93      0.22 o 
  -2   2   6        6.60        7.48      0.63 o 
  -1   2   6       38.41       36.65      1.11 o 
   0   2   6        4.67        3.66      0.26 o 
   1   2   6        0.13        0.29      0.17 o 
   2   2   6        0.24        0.19      0.19 o 
  -2   3   6       17.03       14.34      0.95 o 
  -1   3   6       16.25       15.19      0.76 o 
   0   3   6       35.06       35.49      0.71 o 
   1   3   6        0.30        0.25      0.16 o 
   2   3   6        6.66        6.27      0.43 o 
  -2   4   6        2.07        1.59      0.33 o 
  -1   4   6        1.14        0.84      0.21 o 
   0   4   6       11.77       11.06      0.59 o 
   1   4   6        5.63        6.55      0.40 o 
   2   4   6        2.48        2.52      0.42 o 
  -2   5   6        0.21        0.03      0.22 o 
  -1   5   6        3.46        3.85      0.33 o 
   0   5   6       16.36       16.46      0.73 o 
   1   5   6       32.34       33.41      1.04 o 
   2   5   6        0.19       -0.16      0.30 o 
  -2   6   6        1.37        1.73      0.35 o 
  -1   6   6       23.89       25.07      0.73 o 
   0   6   6       20.42       21.03      0.64 o 
   1   6   6        9.90       11.45      1.21 o 
   2   6   6       31.15       33.92      1.14 o 
  -2   7   6        2.79        3.01      0.41 o 
  -1   7   6        0.21        0.28      0.19 o 
   0   7   6        0.38        0.32      0.27 o 
   1   7   6      119.42      128.86      2.73 o 
   2   7   6        2.58        2.58      0.45 o 
  -2   8   6        0.01       -0.17      0.24 o 
  -1   8   6        2.98        2.79      0.38 o 
   0   8   6        8.21        7.69      0.57 o 
   1   8   6       13.79       15.52      1.95 o 
  -1   9   6        0.01       -0.03      0.23 o 
   0   9   6       28.72       29.11      1.00 o 
   1   9   6        1.71        1.85      0.38 o 
  -1  10   6        0.48        0.46      0.27 o 
   0  10   6        7.22        7.36      0.59 o 
   1  10   6        1.41        1.85      0.39 o 
  -1  11   6        0.56        1.08      0.43 o 
   0  11   6        0.98        0.69      0.29 o 
   1  11   6        0.00        0.15      0.34 o 
   0  12   6        0.32        0.86      0.33 o 
  -1   0   7       10.42        9.35      0.87 o 
   0   0   7       29.82       25.78      0.97 o 
   1   0   7        3.56        4.55      0.56 o 
  -1   1   7        0.78        2.10      0.38 o 
   0   1   7        0.77        0.69      0.23 o 
   1   1   7       13.97       15.43      0.51 o 
  -1   2   7        1.82        2.04      0.37 o 
   0   2   7       11.61       12.27      0.54 o 
   1   2   7        1.96        1.63      0.29 o 
  -1   3   7        3.45        3.42      0.45 o 
   0   3   7       10.99       10.91      0.77 o 
   1   3   7        1.60        1.58      0.38 o 
  -1   4   7        0.03        0.49      0.61 o 
   0   4   7        0.03       -0.04      0.24 o 
   1   4   7        3.53        3.17      0.34 o 
  -1   5   7        0.01        0.23      0.25 o 
   0   5   7        0.02       -0.01      0.25 o 
   1   5   7        1.24        1.06      0.26 o 
  -1   6   7        1.25        1.88      0.35 o 
   0   6   7        8.67        7.97      0.61 o 
   0   7   7        0.26        0.30      0.28 o 
                                                 
